# Supplementary material for: Circular Approach to Composite Materials: Synthesis of Carbon Nanomaterials from Polymer Recycling Liquid By-Products
Source: Materials (Basel). 2026 Mar 23;19(6):1266. doi: 10.3390/ma19061266 (PMC13028497; doi:10.3390/ma19061266)
Supplement: Supplementary file 1 [file materials-19-01266-s001.zip]

Archive with 1 entries (1 files):
- materials-4157422-supplementary.pdf
